# Supplementary material for: TPH1 and 5-HT7 Receptor Overexpression Leading to Gemcitabine-Resistance Requires Non-Canonical Permissive Action of EZH2 in Pancreatic Ductal Adenocarcinoma
Source: Cancers (Basel). 2021 Oct 22;13(21):5305. doi: 10.3390/cancers13215305 (PMC8582390; doi:10.3390/cancers13215305)
Supplement: Supplementary file 1 [file cancers-13-05305-s001.zip]

Archive with 1 entries (1 files):
- cancers-1400509-supplementary.pdf
